# Supplementary material for: Residual Variation Intolerance Score Detects Loci Under Selection in Neuroinvasive Listeria monocytogenes
Source: Front Microbiol. 2019 Nov 26;10:2702. doi: 10.3389/fmicb.2019.02702 (PMC6901971; doi:10.3389/fmicb.2019.02702)
Supplement: Supplementary file 2 [file Table_8.xlsx]

## Sheet: NRLBM_samples
Supplementary table 8
Sample numbers in database ENA of the included Listeria monocytogenes NRLBM strains.
Sample	Strain	Run Accession
2842STDY5753854	Listeria monocytogenes	ERR564009
2842STDY5753856	Listeria monocytogenes	ERR564011
2842STDY5753858	Listeria monocytogenes	ERR564013
2842STDY5753859	Listeria monocytogenes	ERR564014
2842STDY5753861	Listeria monocytogenes	ERR564016
2842STDY5753862	Listeria monocytogenes	ERR564017
2842STDY5753863	Listeria monocytogenes	ERR564018
2842STDY5753865	Listeria monocytogenes	ERR564020
2842STDY5753866	Listeria monocytogenes	ERR564021
2842STDY5753867	Listeria monocytogenes	ERR564022
2842STDY5753868	Listeria monocytogenes	ERR564023
2842STDY5753869	Listeria monocytogenes	ERR564024
2842STDY5753870	Listeria monocytogenes	ERR564025
2842STDY5753872	Listeria monocytogenes	ERR564027
2842STDY5753873	Listeria monocytogenes	ERR564028
2842STDY5753875	Listeria monocytogenes	ERR564030
2842STDY5753876	Listeria monocytogenes	ERR564031
2842STDY5753877	Listeria monocytogenes	ERR564032
2842STDY5753878	Listeria monocytogenes	ERR564033
2842STDY5753880	Listeria monocytogenes	ERR564035
2842STDY5753882	Listeria monocytogenes	ERR564037
2842STDY5753883	Listeria monocytogenes	ERR564038
2842STDY5753894	Listeria monocytogenes	ERR564049
2842STDY5753895	Listeria monocytogenes	ERR564050
2842STDY5753896	Listeria monocytogenes	ERR564051
2842STDY5753897	Listeria monocytogenes	ERR564052
2842STDY5753899	Listeria monocytogenes	ERR564054
2842STDY5753901	Listeria monocytogenes	ERR564056
2842STDY5753902	Listeria monocytogenes	ERR564057
2842STDY5753903	Listeria monocytogenes	ERR564058
2842STDY5753905	Listeria monocytogenes	ERR564060
2842STDY5753907	Listeria monocytogenes	ERR564062
2842STDY5753909	Listeria monocytogenes	ERR564064
2842STDY5753911	Listeria monocytogenes	ERR564066
2842STDY5753913	Listeria monocytogenes	ERR564068
2842STDY5753915	Listeria monocytogenes	ERR564070
2842STDY5753916	Listeria monocytogenes	ERR564071
2842STDY5753918	Listeria monocytogenes	ERR564073
2842STDY5753919	Listeria monocytogenes	ERR564074
2842STDY5753920	Listeria monocytogenes	ERR564075
2842STDY5753922	Listeria monocytogenes	ERR564077
2842STDY5753923	Listeria monocytogenes	ERR564078
2842STDY5753925	Listeria monocytogenes	ERR564080
2842STDY5753926	Listeria monocytogenes	ERR564081
2842STDY5753928	Listeria monocytogenes	ERR564083
2842STDY5753929	Listeria monocytogenes	ERR564084
2842STDY5753930	Listeria monocytogenes	ERR564085
2842STDY5753932	Listeria monocytogenes	ERR564087
2842STDY5753934	Listeria monocytogenes	ERR564089
2842STDY5753935	Listeria monocytogenes	ERR564090
2842STDY5753936	Listeria monocytogenes	ERR564091
2842STDY5753938	Listeria monocytogenes	ERR564093
2842STDY5753940	Listeria monocytogenes	ERR564095
2842STDY5753942	Listeria monocytogenes	ERR564097
2842STDY5753944	Listeria monocytogenes	ERR564099
2842STDY5753945	Listeria monocytogenes	ERR564100
2842STDY5753947	Listeria monocytogenes	ERR564102
2842STDY5753950	Listeria monocytogenes	ERR564104
2842STDY5753952	Listeria monocytogenes	ERR564106
2842STDY5753954	Listeria monocytogenes	ERR564108
2842STDY5753955	Listeria monocytogenes	ERR564109
2842STDY5753956	Listeria monocytogenes	ERR564110
2842STDY5753957	Listeria monocytogenes	ERR564111
2842STDY5753958	Listeria monocytogenes	ERR564112
2842STDY5753960	Listeria monocytogenes	ERR564114
2842STDY5753962	Listeria monocytogenes	ERR564116
2842STDY5753964	Listeria monocytogenes	ERR564118
2842STDY5753966	Listeria monocytogenes	ERR564120
2842STDY5753968	Listeria monocytogenes	ERR564122
2842STDY5753970	Listeria monocytogenes	ERR564124
2842STDY5753972	Listeria monocytogenes	ERR564126
2842STDY5753973	Listeria monocytogenes	ERR564127
2842STDY5753974	Listeria monocytogenes	ERR564128
2842STDY5753976	Listeria monocytogenes	ERR564130
2842STDY5753978	Listeria monocytogenes	ERR564132
2842STDY5753979	Listeria monocytogenes	ERR564133
2842STDY5753981	Listeria monocytogenes	ERR555023
2842STDY5753983	Listeria monocytogenes	ERR555025
2842STDY5753984	Listeria monocytogenes	ERR555026
2842STDY5753985	Listeria monocytogenes	ERR555027
2842STDY5753986	Listeria monocytogenes	ERR555028
2842STDY5753988	Listeria monocytogenes	ERR555030
2842STDY5753989	Listeria monocytogenes	ERR555031
2842STDY5753991	Listeria monocytogenes	ERR555033
2842STDY5753993	Listeria monocytogenes	ERR555035
2842STDY5753994	Listeria monocytogenes	ERR555036
2842STDY5753996	Listeria monocytogenes	ERR555038
2842STDY5753998	Listeria monocytogenes	ERR555040
2842STDY5753999	Listeria monocytogenes	ERR555041
2842STDY5754000	Listeria monocytogenes	ERR555042
2842STDY6268912	Listeria monocytogenes	ERR1431094
2842STDY6268913	Listeria monocytogenes	ERR1431095
2842STDY6268914	Listeria monocytogenes	ERR1431096
2842STDY6268915	Listeria monocytogenes	ERR1431097
2842STDY6268916	Listeria monocytogenes	ERR1431098
2842STDY6268917	Listeria monocytogenes	ERR1431099
2842STDY6268918	Listeria monocytogenes	ERR1431100
2842STDY6268919	Listeria monocytogenes	ERR1431101
2842STDY6268920	Listeria monocytogenes	ERR1431102
2842STDY6268921	Listeria monocytogenes	ERR1431103
2842STDY6268922	Listeria monocytogenes	ERR1431104
2842STDY6268923	Listeria monocytogenes	ERR1431105
2842STDY6268924	Listeria monocytogenes	ERR1431106
2842STDY6268925	Listeria monocytogenes	ERR1431107
2842STDY6268926	Listeria monocytogenes	ERR1431108
2842STDY6268927	Listeria monocytogenes	ERR1431109
2842STDY6268928	Listeria monocytogenes	ERR1431110
2842STDY6268929	Listeria monocytogenes	ERR1431111
2842STDY6268930	Listeria monocytogenes	ERR1431112
2842STDY6268931	Listeria monocytogenes	ERR1431113
2842STDY6268932	Listeria monocytogenes	ERR1431114
2842STDY6268933	Listeria monocytogenes	ERR1431115
2842STDY6268934	Listeria monocytogenes	ERR1431116
2842STDY6268935	Listeria monocytogenes	ERR1431117
2842STDY6268936	Listeria monocytogenes	ERR1431118
2842STDY6268937	Listeria monocytogenes	ERR1431119
2842STDY6268938	Listeria monocytogenes	ERR1431120
2842STDY6268939	Listeria monocytogenes	ERR1431121
2842STDY6268940	Listeria monocytogenes	ERR1431122
2842STDY6268941	Listeria monocytogenes	ERR1431123
2842STDY6268942	Listeria monocytogenes	ERR1431124
2842STDY6268943	Listeria monocytogenes	ERR1431125
